# Supplementary material for: Comparative Impact of Pharmacological Therapies on Cluster Headache Management: A Systematic Review and Network Meta-Analysis
Source: J Clin Med. 2022 Mar 4;11(5):1411. doi: 10.3390/jcm11051411 (PMC8911224; doi:10.3390/jcm11051411)
Supplement: Supplementary file 1 [file jcm-11-01411-s001.zip]

Archive with 1 entries (1 files):
- jcm-1603895-supplementary.pdf
